# Supplementary material for: An Approach to Design Adaptive Clinical Trials With Time‐to‐Event Outcomes Based on a General Bayesian Posterior Distribution
Source: Stat Med. 2025 Oct 9;44(23-24):e70207. doi: 10.1002/sim.70207 (PMC12510400; doi:10.1002/sim.70207)
Supplement: Supplementary file 1 — Data files. Supporting Information. [file SIM-44-0-s001.zip]

Archive with 2 entries (2 files):
- Data_Files/details.R
- Data_Files/run.R
