# Supplementary material for: An Approach to Design Adaptive Clinical Trials With Time‐to‐Event Outcomes Based on a General Bayesian Posterior Distribution
Source: Stat Med. 2025 Oct 9;44(23-24):e70207. doi: 10.1002/sim.70207 (PMC12510400; doi:10.1002/sim.70207)
Supplement: Supplementary file 1 — Data files. Supporting Information. [file SIM-44-0-s001.zip › Data_Files/details.R]

library(prodlim)
library(dfoptim)
library(numDeriv)
library(survival)
library(survcomp)
library(simsurv)
library(coxed)
library(R.utils)

w <- 1
Tmax <- 40
dsim <- 2
num_trial_sims <- 1000
xknots <- c(0.00, 0.25, 0.50, 0.75, 1.00)

prior_mu_exp <- c(log(0.04),0)
prior_sd_exp <- c(10,10)

prior_mu_super <- 0
prior_sd_super <- 10

sim_surv <- function(){
  
  ihaz <- smooth.spline(x=xknots, y=yknots, df=3)
  ihaz_fun <- function(t){
    predict(ihaz,x = t/Tmax)$y
  }
  all_data <- sim.survdata(N=Smax, num.data.frames=dsim, T=Tmax, hazard.fun = ihaz_fun, X = data.frame(all_x), beta = prior_mu)
  
  dkeep <- matrix(0,nrow=Smax,ncol=dsim)
  for(i in 1:dsim){
    dkeep[,i] <- as.matrix(all_data[[i]]$data)[,2]
  }
  dkeep
}

sim_exp <- function(){
  dkeep <- matrix(0,nrow=Smax,ncol=dsim)
  covs <- data.frame(id = 1:length(all_x),d=all_x)
  for(i in 1:dsim){
    dkeep[,i] <- simsurv(lambdas = exp(prior_mu[1]), gammas = 1, 
                         betas = c(d = prior_mu[2]),x = covs, maxt = Tmax)$eventtime
  }
  dkeep
}


laplace_loss <- function(beta,y,d,cen){
  log_prior <- sum(dnorm(beta,prior_mu_super,prior_sd_super,log=TRUE))
  lp <- beta*d
  loss_fun <- logpl(pred=lp, surv.time=y, surv.event=cen)
  loss_fun <- -as.numeric(loss_fun[1])
  log_loss <- -w*loss_fun
  -(log_prior + log_loss)
}

laplace_exp <- function(theta,y,d,cen){
  log_prior <- sum(dnorm(theta,prior_mu_exp,prior_sd_exp,log=TRUE))
  lambda <- exp(theta[1] + theta[2]*d)
  log_lik <- -lambda*y + log(lambda)
  lsur <- -lambda*y
  log_lik <- sum(log_lik*cen + lsur*(1-cen))
  out <- -(log_prior + log_lik)
  if(!is.finite(out)){out <- 10000}
  out
}
