# Supplementary material for: An Approach to Design Adaptive Clinical Trials With Time‐to‐Event Outcomes Based on a General Bayesian Posterior Distribution
Source: Stat Med. 2025 Oct 9;44(23-24):e70207. doi: 10.1002/sim.70207 (PMC12510400; doi:10.1002/sim.70207)
Supplement: Supplementary file 1 — Data files. Supporting Information. [file SIM-44-0-s001.zip › Data_Files/run.R]

# McGree et al. (2025) An approach to design adaptive clinical trials with 
# time-to-event outcomes based on a general Bayesian posterior distribution.
# Statistics in Medicine. Submitted for publication.

#Code for illustrative example
treat_effect <- -0.2
# Load packages and other files
source("details.R")
# Model to simulate and fit data
sim_data_vec <- c("exp","super")
fit_data_vec <- c("exp","gb")
# Sample sizes
Nvec <- seq(200,1000,100)

for(sim_data in sim_data_vec){
  for(fit_data in fit_data_vec){
    if(fit_data == "gb"){which_par <- 1}
    if(fit_data == "exp"){which_par <- 2}
    if(sim_data == "super"){prior_mu_sim <- treat_effect}
    
    print(c(sim_data,fit_data))
    for(Smax in Nvec){
      print(Smax)
      est <- rep(0,num_trial_sims)
      evidence <- rep(0,num_trial_sims)
      for(jjj in 1:num_trial_sims){
        # Draw from priors to simulate data (treatment effect fixed)
        yknots <- runif(5,0,0.5)
        if(sim_data == "exp"){rand <- runif(1,prior_mu_exp[1]-0.5,prior_mu_exp[1]+0.5)
                              prior_mu_sim <- c(rand,treat_effect)}
        # Generate treatment allocations
        all_x <- round(runif(Smax))
        # Simulate trial data
        prior_mu <- prior_mu_sim
        if(sim_data == "super"){dkeep <- sim_surv()}
        if(sim_data == "exp"){dkeep <- sim_exp()}
        y <- dkeep[,1]
        x <- all_x
        # Apply censoring
        ind <- which(y >= Tmax)
        y[ind] <- Tmax
        cen <- rep(1,Smax)
        cen[ind] <- 0
        
        # Fit model
        if(fit_data == "gb"){
          out_loss <- optim(par=prior_mu_super,fn = laplace_loss,y=y+runif(Smax,0,1e-7),d=x,cen=cen,
                            hessian=TRUE,method="L-BFGS-B",lower=-10,upper=10)}
        if(fit_data == "exp"){
          out_loss <- optim(par=prior_mu_exp,fn = laplace_exp,y=y+runif(Smax,0,1e-7),d=x,cen=cen,
                            hessian=TRUE,method="L-BFGS-B",lower=c(-10,-10),upper=c(10,10))}
        mu0_loss <- out_loss$par[which_par]
        hess_loss <- out_loss$hessian
        sigma0_loss <- solve(hess_loss)
        sigma0_loss <- sigma0_loss[which_par:which_par,which_par:which_par]
        # Record posterior probability and posterior mode
        evidence[jjj] <- pnorm(q = 0, mean = mu0_loss, sd = sqrt(sigma0_loss), lower.tail = TRUE)
        est[jjj] <- mu0_loss
      }
      save(num_trial_sims,Smax,prior_mu,evidence,est,file=paste("sim_",sim_data,"_fit_",fit_data,"_N",Smax,".RData",sep=""))
    }
  }
}
